# Supplementary material for: A survey of Pireneitega from Tajikistan (Agelenidae, Coelotinae)
Source: Zookeys. 2016 Nov 23;(635):89–107. doi: 10.3897/zookeys.635.10487 (PMC5126511; doi:10.3897/zookeys.635.10487)
Supplement: XML Treatment for Pireneitega [file zookeys.635.10487-treatment1.xml]

<!DOCTYPE tp:taxon-treatment
  PUBLIC "-//TaxonX//DTD Taxonomic Treatment Publishing DTD v0 20100105//EN" "tax-treatment-NSO.dtd">
<tp:taxon-treatment xmlns:tp="http://www.plazi.org/taxpub"><tp:treatment-meta><kwd-group><label>Taxon classification</label><kwd><named-content content-type="kingdom">Animalia</named-content></kwd><kwd><named-content content-type="order">Araneae</named-content></kwd><kwd><named-content content-type="family">Agelenidae</named-content></kwd></kwd-group><mixed-citation publication-type="journal"><person-group><name><surname>Zhang</surname><given-names>Xiaoqing</given-names></name><name><surname>Marusik</surname><given-names>Yuri M.</given-names></name></person-group><article-title>A survey of <italic><tp:taxon-name><tp:taxon-name-part taxon-name-part-type="genus">Pireneitega</tp:taxon-name-part></tp:taxon-name></italic> from Tajikistan (<tp:taxon-name><tp:taxon-name-part taxon-name-part-type="family">Agelenidae</tp:taxon-name-part></tp:taxon-name>, <tp:taxon-name><tp:taxon-name-part taxon-name-part-type="subfamily">Coelotinae</tp:taxon-name-part></tp:taxon-name>)</article-title><source>Zookeys</source><day>23</day><month>11</month><year>2016</year><volume>2016</volume><issue>635</issue><fpage>89</fpage><lpage>107</lpage><pub-id pub-id-type="doi">10.3897/zookeys.635.10487</pub-id></mixed-citation></tp:treatment-meta><tp:nomenclature><label>Genus</label><tp:taxon-name>
            <tp:taxon-name-part taxon-name-part-type="genus">Pireneitega</tp:taxon-name-part>
          </tp:taxon-name><tp:taxon-authority>Kishida, 1955</tp:taxon-authority><tp:nomenclature-citation-list><tp:nomenclature-citation><tp:taxon-name>
                <tp:taxon-name-part taxon-name-part-type="genus">Pireneitega</tp:taxon-name-part>
              </tp:taxon-name><comment>Kishida, 1955: 11. Type species <tp:taxon-name><tp:taxon-name-part taxon-name-part-type="genus">Amaurobius</tp:taxon-name-part> <tp:taxon-name-part taxon-name-part-type="species">roscidus</tp:taxon-name-part></tp:taxon-name> L. Koch, 1868 (= <tp:taxon-name><tp:taxon-name-part taxon-name-part-type="genus">Pireneitega</tp:taxon-name-part> <tp:taxon-name-part taxon-name-part-type="species">segestriformis</tp:taxon-name-part></tp:taxon-name> (Dufour, 1820)) from Germany.</comment></tp:nomenclature-citation><tp:nomenclature-citation><tp:taxon-name>
                <tp:taxon-name-part taxon-name-part-type="genus">Paracoelotes</tp:taxon-name-part>
              </tp:taxon-name><comment>Brignoli, 1982: 347. Type species <tp:taxon-name><tp:taxon-name-part taxon-name-part-type="genus">Coelotes</tp:taxon-name-part> <tp:taxon-name-part taxon-name-part-type="species">armeniacus</tp:taxon-name-part></tp:taxon-name> Brignoli, 1978 from Turkey.</comment></tp:nomenclature-citation></tp:nomenclature-citation-list></tp:nomenclature><tp:treatment-sec sec-type="notes" id="SECID0ELRAE"><title>Note.</title><p>
            <italic><tp:taxon-name><tp:taxon-name-part taxon-name-part-type="genus">Pireneitega</tp:taxon-name-part></tp:taxon-name></italic> was long considered a <italic>nomen nudum</italic> (Yaginuma, in <xref ref-type="bibr" rid="B2">Brignoli 1983</xref>: p. 468). <xref ref-type="bibr" rid="B6">Kishida (1955)</xref>, in a general survey of <tp:taxon-name><tp:taxon-name-part taxon-name-part-type="family">Agelenidae</tp:taxon-name-part></tp:taxon-name>, considered <italic><tp:taxon-name><tp:taxon-name-part taxon-name-part-type="genus">Pireneitega</tp:taxon-name-part></tp:taxon-name></italic> to have been described by himself in 1928, although he had no publications that year. The genus "<italic><tp:taxon-name><tp:taxon-name-part taxon-name-part-type="genus">Pireneitega</tp:taxon-name-part></tp:taxon-name></italic> Kishida, 1928 [Genotype: <italic>roscida</italic> (Koch, 1868)]" was considered among the tribe <tp:taxon-name><tp:taxon-name-part taxon-name-part-type="above-genus">Tegenariini</tp:taxon-name-part></tp:taxon-name> Kishida, 1928 (<xref ref-type="bibr" rid="B6">Kishida 1955</xref>: p. 11). Although eye pattern was mentioned in the key to the genera of "<tp:taxon-name><tp:taxon-name-part taxon-name-part-type="above-genus">Tegenariini</tp:taxon-name-part></tp:taxon-name>", <xref ref-type="bibr" rid="B6">Kishida (1955)</xref> did not provide a formal description of the genus. <xref ref-type="bibr" rid="B1">Brignoli (1982)</xref> described <italic><tp:taxon-name><tp:taxon-name-part taxon-name-part-type="genus">Paracoelotes</tp:taxon-name-part></tp:taxon-name></italic> (type species <italic><tp:taxon-name><tp:taxon-name-part taxon-name-part-type="genus">Coelotes</tp:taxon-name-part> <tp:taxon-name-part taxon-name-part-type="species">armeniacus</tp:taxon-name-part></tp:taxon-name></italic> Brignoli, 1978) from Turkey. Subsequently, <xref ref-type="bibr" rid="B16">Wang and Jäger (2007)</xref> revalidated <italic><tp:taxon-name><tp:taxon-name-part taxon-name-part-type="genus">Pireneitega</tp:taxon-name-part></tp:taxon-name></italic> with <italic><tp:taxon-name><tp:taxon-name-part taxon-name-part-type="genus">Paracoelotes</tp:taxon-name-part></tp:taxon-name></italic> as a junior synonym.</p></tp:treatment-sec><tp:treatment-sec sec-type="diagnosis" id="SECID0EQUAE"><title>Diagnosis.</title><p>The chelicerae in most species of <italic><tp:taxon-name><tp:taxon-name-part taxon-name-part-type="genus">Pireneitega</tp:taxon-name-part></tp:taxon-name></italic> (including the type species) have 3 promarginal and 3 retromarginal teeth; other coelotines have either 2 or 4 retromarginal teeth (<xref ref-type="bibr" rid="B18">Zhang et al. 2016</xref>). The females can be distinguished by the widely separated epigynal teeth, the large atrium with subparallel margins, and the broad copulatory ducts (Fig. <xref ref-type="fig" rid="F2">2A–B</xref>); other coelotines usually have a small atrium and copulatory ducts. The males can be distinguished by the absence of a dorsal “apophysis” on the conductor, the small <abbrev xmlns:xlink="http://www.w3.org/1999/xlink" xlink:title="retrolateral tibial apophysis" id="ABBRID0EFVAE" xlink:type="simple">RTA</abbrev>, and the distinct median apophysis (Fig. <xref ref-type="fig" rid="F1">1A–C</xref>); other coelotines usually have a broad dorsal apophysis on the conductor and a reduced or indistinct median apophysis.</p><fig id="F1" position="float" orientation="portrait"><label>Figure 1.</label><caption><p>Male palp of <italic><tp:taxon-name><tp:taxon-name-part taxon-name-part-type="genus">Pireneitega</tp:taxon-name-part> <tp:taxon-name-part taxon-name-part-type="species">zonsteini</tp:taxon-name-part></tp:taxon-name></italic> sp. n., holotype. <bold>A</bold> Prolateral <bold>B</bold> Ventral <bold>C</bold> Retrolateral. Scale bar 0.1 mm.</p></caption><graphic xmlns:xlink="http://www.w3.org/1999/xlink" xlink:href="zookeys-635-089-g001.jpg" position="float" orientation="portrait" xlink:type="simple" id="oo_112151.jpg"/></fig><fig id="F2" position="float" orientation="portrait"><label>Figure 2.</label><caption><p>
          <italic><tp:taxon-name><tp:taxon-name-part taxon-name-part-type="genus">Pireneitega</tp:taxon-name-part> <tp:taxon-name-part taxon-name-part-type="species">zonsteini</tp:taxon-name-part></tp:taxon-name></italic> sp. n., female paratype and male holotype. <bold>A</bold> Epigyne, ventral <bold>B</bold> Vulva, dorsal <bold>C</bold> Male habitus, dorsal <bold>D</bold> Female habitus, dorsal <bold>E</bold> Female habitus, ventral. Scale bars equal for <bold>D, E</bold>.</p></caption><graphic xmlns:xlink="http://www.w3.org/1999/xlink" xlink:href="zookeys-635-089-g002.jpg" position="float" orientation="portrait" xlink:type="simple" id="oo_112152.jpg"/></fig></tp:treatment-sec><tp:treatment-sec sec-type="Composition" id="SECID0ENXAE"><title>Composition.</title><p>Thirty species of <italic><tp:taxon-name><tp:taxon-name-part taxon-name-part-type="genus">Pireneitega</tp:taxon-name-part></tp:taxon-name></italic> are known from Spain to Sakhalin (<xref ref-type="bibr" rid="B17">World Spider Catalog 2016</xref>; <xref ref-type="bibr" rid="B9">Mikhailov 2013</xref>). One species, <italic><tp:taxon-name><tp:taxon-name-part taxon-name-part-type="genus">Pireneitega</tp:taxon-name-part> <tp:taxon-name-part taxon-name-part-type="species">major</tp:taxon-name-part></tp:taxon-name></italic>, was known from Tajikistan before the current study.</p></tp:treatment-sec><ref-list><ref id="B2"><mixed-citation xmlns:xlink="http://www.w3.org/1999/xlink" xlink:type="simple">
          <person-group><name name-style="western"><surname>Brignoli</surname><given-names>PM</given-names></name></person-group> (<year>1983</year>) <article-title>A catalogue of the <tp:taxon-name><tp:taxon-name-part taxon-name-part-type="order">Araneae</tp:taxon-name-part></tp:taxon-name> described between 1940 and 1981.</article-title> <source>Manchester University Press</source> <volume>468</volume>: <fpage>1</fpage>–<lpage>755</lpage>.</mixed-citation></ref><ref id="B6"><mixed-citation xmlns:xlink="http://www.w3.org/1999/xlink" xlink:type="simple">
          <person-group><name name-style="western"><surname>Kishida</surname><given-names>K</given-names></name></person-group> (<year>1955</year>) <article-title>A synopsis of spider family <tp:taxon-name><tp:taxon-name-part taxon-name-part-type="family">Agelenidae</tp:taxon-name-part></tp:taxon-name>.</article-title> <source>Acta Arachnologica (Tokyo)</source> <volume>14</volume>: <fpage>1</fpage>–<lpage>13</lpage>. doi: <ext-link xlink:type="simple" ext-link-type="doi" xlink:href="10.2476/asjaa.14.1">10.2476/asjaa.14.1</ext-link></mixed-citation></ref><ref id="B1"><mixed-citation xmlns:xlink="http://www.w3.org/1999/xlink" xlink:type="simple">
          <person-group><name name-style="western"><surname>Brignoli</surname><given-names>PM</given-names></name></person-group> (<year>1982</year>) <article-title>On a few spiders from China (<tp:taxon-name><tp:taxon-name-part taxon-name-part-type="order">Araneae</tp:taxon-name-part></tp:taxon-name>).</article-title> <source>Bulletin of the British Arachnological Society</source> <volume>5</volume>: <fpage>344</fpage>–<lpage>351</lpage>.</mixed-citation></ref><ref id="B16"><mixed-citation xmlns:xlink="http://www.w3.org/1999/xlink" xlink:type="simple">
          <person-group><name name-style="western"><surname>Wang</surname><given-names>XP</given-names></name><name name-style="western"><surname>Jäger</surname><given-names>P</given-names></name></person-group> (<year>2007</year>) <article-title>A revision of some spiders of the subfamily <tp:taxon-name><tp:taxon-name-part taxon-name-part-type="subfamily">Coelotinae</tp:taxon-name-part></tp:taxon-name> F. O. Pickard-Cambridge 1898 from China: transfers, synonymies, and new species (<tp:taxon-name><tp:taxon-name-part taxon-name-part-type="class">Arachnida</tp:taxon-name-part></tp:taxon-name>, <tp:taxon-name><tp:taxon-name-part taxon-name-part-type="order">Araneae</tp:taxon-name-part></tp:taxon-name>, <tp:taxon-name><tp:taxon-name-part taxon-name-part-type="family">Amaurobiidae</tp:taxon-name-part></tp:taxon-name>).</article-title> <source>Senckenbergiana Biologica</source> <volume>87</volume>: <fpage>23</fpage>–<lpage>49</lpage>.</mixed-citation></ref><ref id="B18"><mixed-citation xmlns:xlink="http://www.w3.org/1999/xlink" xlink:type="simple">
          <person-group><name name-style="western"><surname>Zhang</surname><given-names>XQ</given-names></name><name name-style="western"><surname>Zhao</surname><given-names>Z</given-names></name><name name-style="western"><surname>Zheng</surname><given-names>G</given-names></name><name name-style="western"><surname>Li</surname><given-names>S</given-names></name></person-group> (<year>2016</year>) <article-title>Nine new species of the spider genus <italic><tp:taxon-name><tp:taxon-name-part taxon-name-part-type="genus">Pireneitega</tp:taxon-name-part></tp:taxon-name></italic> Kishida, 1955 (<tp:taxon-name><tp:taxon-name-part taxon-name-part-type="family">Agelenidae</tp:taxon-name-part></tp:taxon-name>, <tp:taxon-name><tp:taxon-name-part taxon-name-part-type="subfamily">Coelotinae</tp:taxon-name-part></tp:taxon-name>) from Xinjiang, China.</article-title> <source>ZooKeys</source> <volume>601</volume>: <fpage>49</fpage>–<lpage>74</lpage>. doi: <ext-link xlink:type="simple" ext-link-type="doi" xlink:href="10.3897/zookeys.601.7893">10.3897/zookeys.601.7893</ext-link></mixed-citation></ref><ref id="B17"><mixed-citation xmlns:xlink="http://www.w3.org/1999/xlink" xlink:type="simple">
          <institution xlink:type="simple">World Spider Catalog</institution> (<year>2016</year>) <source>World Spider Catalog</source>. <publisher-name>Natural History Museum Bern</publisher-name>. <ext-link xlink:type="simple" ext-link-type="uri" xlink:href="http://wsc.nmbe.ch">http://wsc.nmbe.ch</ext-link> [<date-in-citation content-type="access-date">accessed on October 10, 2016</date-in-citation>]</mixed-citation></ref><ref id="B9"><mixed-citation xmlns:xlink="http://www.w3.org/1999/xlink" xlink:type="simple">
          <person-group><name name-style="western"><surname>Mikhailov</surname><given-names>KG</given-names></name></person-group> (<year>2013</year>) <article-title>The spiders (<tp:taxon-name><tp:taxon-name-part taxon-name-part-type="class">Arachnida</tp:taxon-name-part></tp:taxon-name>: <tp:taxon-name><tp:taxon-name-part taxon-name-part-type="order">Aranei</tp:taxon-name-part></tp:taxon-name>) of Russia and adjacent countries: a non-annotated checklist.</article-title> <source><tp:taxon-name><tp:taxon-name-part taxon-name-part-type="phylum">Arthropoda</tp:taxon-name-part></tp:taxon-name> Selecta</source>, <supplement>Supplement</supplement> <volume>3</volume>: <fpage>1</fpage>–<lpage>262</lpage>.</mixed-citation></ref></ref-list></tp:taxon-treatment>
