# Supplementary material for: A survey of Pireneitega from Tajikistan (Agelenidae, Coelotinae)
Source: Zookeys. 2016 Nov 23;(635):89–107. doi: 10.3897/zookeys.635.10487 (PMC5126511; doi:10.3897/zookeys.635.10487)
Supplement: XML Treatment for Pireneitega muratovi [file zookeys.635.10487-treatment3.xml]

<!DOCTYPE tp:taxon-treatment
  PUBLIC "-//TaxonX//DTD Taxonomic Treatment Publishing DTD v0 20100105//EN" "tax-treatment-NSO.dtd">
<tp:taxon-treatment xmlns:tp="http://www.plazi.org/taxpub"><tp:treatment-meta><kwd-group><label>Taxon classification</label><kwd><named-content content-type="kingdom">Animalia</named-content></kwd><kwd><named-content content-type="order">Araneae</named-content></kwd><kwd><named-content content-type="family">Agelenidae</named-content></kwd></kwd-group><mixed-citation publication-type="journal"><person-group><name><surname>Zhang</surname><given-names>Xiaoqing</given-names></name><name><surname>Marusik</surname><given-names>Yuri M.</given-names></name></person-group><article-title>A survey of <italic><tp:taxon-name><tp:taxon-name-part taxon-name-part-type="genus">Pireneitega</tp:taxon-name-part></tp:taxon-name></italic> from Tajikistan (<tp:taxon-name><tp:taxon-name-part taxon-name-part-type="family">Agelenidae</tp:taxon-name-part></tp:taxon-name>, <tp:taxon-name><tp:taxon-name-part taxon-name-part-type="subfamily">Coelotinae</tp:taxon-name-part></tp:taxon-name>)</article-title><source>Zookeys</source><day>23</day><month>11</month><year>2016</year><volume>2016</volume><issue>635</issue><fpage>89</fpage><lpage>107</lpage><pub-id pub-id-type="doi">10.3897/zookeys.635.10487</pub-id></mixed-citation></tp:treatment-meta><tp:nomenclature><tp:taxon-name>
            <tp:taxon-name-part taxon-name-part-type="genus">Pireneitega</tp:taxon-name-part>
            <tp:taxon-name-part taxon-name-part-type="species">muratovi</tp:taxon-name-part>
            <object-id xmlns:xlink="http://www.w3.org/1999/xlink" content-type="zoobank" xlink:type="simple">http://zoobank.org/A01FC654-273B-4E50-A278-052B957FBA4B</object-id>
          </tp:taxon-name><tp:taxon-status xmlns:xlink="http://www.w3.org/1999/xlink" xlink:type="simple">sp. n.</tp:taxon-status><xref ref-type="fig" rid="F3">Figs 3</xref><xref ref-type="fig" rid="F8">, 8</xref><!--PageBreak--></tp:nomenclature><tp:treatment-sec sec-type="type material" id="SECID0ERMAG"><title>Type material.</title><p>Holotype ♀ (<named-content xmlns:xlink="http://www.w3.org/1999/xlink" content-type="dwc:institutional_code" xlink:type="simple">ZMMU</named-content>): Tajikstan: env of Dushanbe, Hissar <abbrev xmlns:xlink="http://www.w3.org/1999/xlink" xlink:title="metatarsus" id="ABBRID0E6MAG" xlink:type="simple">Mt</abbrev>. Ridge, 20<sup>th</sup> km of Varzob Hwy, Gusgarf [Gushharf] Vill., N exposed slope with <italic><tp:taxon-name><tp:taxon-name-part taxon-name-part-type="genus">Acer</tp:taxon-name-part></tp:taxon-name></italic> litter &amp; cliffs, <named-content xmlns:xlink="http://www.w3.org/1999/xlink" content-type="dwc:verbatimCoordinates" xlink:type="simple"><named-content content-type="geo-json" specific-use="{&#34;type&#34;:&#34;Point&#34;,&#34;coordinates&#34;:[68.792500,38.739444]}" id="NCID0EPNAG" xlink:type="simple">38°44'22"N, 68°47'33"E</named-content></named-content>, 1750 m, 8.05.2015, Y. M. Marusik. Paratype: 1♀ (<named-content xmlns:xlink="http://www.w3.org/1999/xlink" content-type="dwc:institutional_code" xlink:type="simple">IZCAS</named-content>), same data as holotype.</p></tp:treatment-sec><tp:treatment-sec sec-type="etymology" id="SECID0E3NAG"><title>Etymology.</title><p>The species is named after Tajikistan zoologist Rustam Muratov (Dushanbe, Tajikistan) who was very helpful in organizing the expedition to Tajikistan; noun (name) in genitive case.</p></tp:treatment-sec><tp:treatment-sec sec-type="diagnosis" id="SECID0EBOAG"><title>Diagnosis.</title><p>The female can be distinguished from all other <italic><tp:taxon-name><tp:taxon-name-part taxon-name-part-type="genus">Pireneitega</tp:taxon-name-part></tp:taxon-name></italic> species except <italic><tp:taxon-name><tp:taxon-name-part taxon-name-part-type="genus">Pireneitega</tp:taxon-name-part> <tp:taxon-name-part taxon-name-part-type="species">fedotovi</tp:taxon-name-part></tp:taxon-name></italic>, <italic><tp:taxon-name><tp:taxon-name-part taxon-name-part-type="genus">Pireneitega</tp:taxon-name-part> <tp:taxon-name-part taxon-name-part-type="species">luniformis</tp:taxon-name-part></tp:taxon-name></italic> (Zhu &amp; Wang, 1994), and <italic><tp:taxon-name><tp:taxon-name-part taxon-name-part-type="genus">Pireneitega</tp:taxon-name-part> <tp:taxon-name-part taxon-name-part-type="species">major</tp:taxon-name-part></tp:taxon-name></italic> by having narrow epigynal teeth and an elongate oval atrium. It can be distinguished from <italic><tp:taxon-name><tp:taxon-name-part taxon-name-part-type="genus">Pireneitega</tp:taxon-name-part> <tp:taxon-name-part taxon-name-part-type="species">fedotovi</tp:taxon-name-part></tp:taxon-name></italic> by the pointed tip of septum (<italic>vs</italic> blunt tip in <italic><tp:taxon-name><tp:taxon-name-part taxon-name-part-type="genus">Pireneitega</tp:taxon-name-part> <tp:taxon-name-part taxon-name-part-type="species">fedotovi</tp:taxon-name-part></tp:taxon-name></italic>), from <italic><tp:taxon-name><tp:taxon-name-part taxon-name-part-type="genus">Pireneitega</tp:taxon-name-part> <tp:taxon-name-part taxon-name-part-type="species">luniformis</tp:taxon-name-part></tp:taxon-name></italic> by the elongate oval receptacles (<italic>vs</italic> spiralled in <italic><tp:taxon-name><tp:taxon-name-part taxon-name-part-type="genus">Pireneitega</tp:taxon-name-part> <tp:taxon-name-part taxon-name-part-type="species">luniformis</tp:taxon-name-part></tp:taxon-name></italic>), and from <italic><tp:taxon-name><tp:taxon-name-part taxon-name-part-type="genus">Pireneitega</tp:taxon-name-part> <tp:taxon-name-part taxon-name-part-type="species">major</tp:taxon-name-part></tp:taxon-name></italic> by its short epigynal teeth, <italic>ca.</italic> 0.8 times as long as length of the atrium (<italic>vs</italic> long epigynal teeth in <italic><tp:taxon-name><tp:taxon-name-part taxon-name-part-type="genus">Pireneitega</tp:taxon-name-part> <tp:taxon-name-part taxon-name-part-type="species">major</tp:taxon-name-part></tp:taxon-name></italic>, about as long as the length of the atrium) (Figs <xref ref-type="fig" rid="F3">3</xref>, <xref ref-type="fig" rid="F7">7</xref>; <xref ref-type="bibr" rid="B3">Charitonov 1946</xref>: fig. 4; <xref ref-type="bibr" rid="B21">Zhu and Wang 1994</xref>: figs 5–6).</p><fig id="F3" position="float" orientation="portrait"><label>Figure 3.</label><caption><p>
          <italic><tp:taxon-name><tp:taxon-name-part taxon-name-part-type="genus">Pireneitega</tp:taxon-name-part> <tp:taxon-name-part taxon-name-part-type="species">muratovi</tp:taxon-name-part></tp:taxon-name></italic> sp. n., female holotype. <bold>A</bold> Epigyne, ventral <bold>B</bold> Vulva, dorsal <bold>C</bold> Habitus, dorsal <bold>D</bold> Habitus, dorsal <bold>E</bold> Habitus, ventral view. Scale bars equal for <bold>C, D, E</bold>.</p></caption><graphic xmlns:xlink="http://www.w3.org/1999/xlink" xlink:href="zookeys-635-089-g003.jpg" position="float" orientation="portrait" xlink:type="simple" id="oo_112153.jpg"/></fig></tp:treatment-sec><tp:treatment-sec sec-type="description" id="SECID0EDTAG"><title>Description.</title><p>Male: unknown.</p><p>Female (holotype): Total length 9.94. Carapace 4.49 long, 3.05 wide. Abdomen 5.45 long, 2.90 wide. Eye sizes and interdistances: <abbrev xmlns:xlink="http://www.w3.org/1999/xlink" xlink:title="anterior median eye" id="ABBRID0EKTAG" xlink:type="simple">AME</abbrev> 0.18, <abbrev xmlns:xlink="http://www.w3.org/1999/xlink" xlink:title="anterior lateral eye" id="ABBRID0EOTAG" xlink:type="simple">ALE</abbrev> 0.23, <abbrev xmlns:xlink="http://www.w3.org/1999/xlink" xlink:title="posterior median eye" id="ABBRID0ESTAG" xlink:type="simple">PME</abbrev> 0.24, <abbrev xmlns:xlink="http://www.w3.org/1999/xlink" xlink:title="posterior lateral eye" id="ABBRID0EWTAG" xlink:type="simple">PLE</abbrev> 0.30; <abbrev xmlns:xlink="http://www.w3.org/1999/xlink" xlink:title="distance between AME and AME" id="ABBRID0E1TAG" xlink:type="simple">AME-AME</abbrev> 0.10, <abbrev xmlns:xlink="http://www.w3.org/1999/xlink" xlink:title="distance between AME and ALE" id="ABBRID0E5TAG" xlink:type="simple">AME-ALE</abbrev> 0.05, <abbrev xmlns:xlink="http://www.w3.org/1999/xlink" xlink:title="distance between PME and PME" id="ABBRID0ECUAG" xlink:type="simple">PME-PME</abbrev> 0.15, <abbrev xmlns:xlink="http://www.w3.org/1999/xlink" xlink:title="distance between PME and PLE" id="ABBRID0EGUAG" xlink:type="simple">PME-PLE</abbrev> 0.10. Leg measurements: I: 11.25 (3.25, 4.00, 2.50, 1.50); II: 10.30 (3.00, 3.50, 2.50, 1.30); III: 9.70 (2.75, 3.00, 2.65, 1.30); IV: 13.75 (3.75, 4.25, 4.00, 1.75). Carapace yellow, the radial grooves indistinct. Abdomen whitish-yellow, with green herringbone pattern.</p><p>Epigyne as in Fig. <xref ref-type="fig" rid="F3">3A–B</xref>: epigynal teeth narrow, their length equal to width of the narrowest part of the atrium; septum with well delimited tip, <italic>ca.</italic> 0.5 times as long as wide; copulatory opening distinct; atrium with well delimited posterior margin, about 1.4 times longer than wide, <italic>ca.</italic> 2 times longer than and 0.7 times as wide as septum; receptacles long, about 2.5 times as long as wide, bases of receptacles separated by 2 diameters; copulatory ducts with 3 parts, median part as long as receptacles, and anterior part slightly wider than receptacles; hoods indistinct.</p><p>Spination</p><table-wrap id="T6" position="anchor" orientation="portrait"><caption><p>
                <tp:taxon-name><tp:taxon-name-part taxon-name-part-type="genus">Pireneitega</tp:taxon-name-part> <tp:taxon-name-part taxon-name-part-type="species">muratovi</tp:taxon-name-part></tp:taxon-name> sp. n. Spination</p></caption><table id="TID0EXQBG" rules="all"><tbody><tr><th rowspan="1" colspan="1"/><th rowspan="1" colspan="1">
                    <abbrev xmlns:xlink="http://www.w3.org/1999/xlink" xlink:title="femur" id="ABBRID0ESVAG" xlink:type="simple">Fe</abbrev>
                  </th><th rowspan="1" colspan="1">Pt</th><th rowspan="1" colspan="1">
                    <abbrev xmlns:xlink="http://www.w3.org/1999/xlink" xlink:title="tibia" id="ABBRID0E4VAG" xlink:type="simple">Ti</abbrev>
                  </th><th rowspan="1" colspan="1">
                    <abbrev xmlns:xlink="http://www.w3.org/1999/xlink" xlink:title="metatarsus" id="ABBRID0EFWAG" xlink:type="simple">Mt</abbrev>
                  </th><th rowspan="1" colspan="1">
                    <abbrev xmlns:xlink="http://www.w3.org/1999/xlink" xlink:title="tarsus" id="ABBRID0ENWAG" xlink:type="simple">Ta</abbrev>
                  </th></tr><tr><td rowspan="1" colspan="1">I</td><td rowspan="1" colspan="1">3d 2p 1r</td><td rowspan="1" colspan="1">–</td><td rowspan="1" colspan="1">3-3v</td><td rowspan="1" colspan="1">1p 3-3v</td><td rowspan="1" colspan="1">–</td></tr><tr><td rowspan="1" colspan="1">II</td><td rowspan="1" colspan="1">3d 3p 2r</td><td rowspan="1" colspan="1">–</td><td rowspan="1" colspan="1">2p 3-3v</td><td rowspan="1" colspan="1">3-3v</td><td rowspan="1" colspan="1">–</td></tr><tr><td rowspan="1" colspan="1">III</td><td rowspan="1" colspan="1">3d 3p 2r</td><td rowspan="1" colspan="1">1p 1r</td><td rowspan="1" colspan="1">2p 2r 3-3v</td><td rowspan="1" colspan="1">5p 4r 3-3v</td><td rowspan="1" colspan="1">1p 1r</td></tr><tr><td rowspan="1" colspan="1">IV</td><td rowspan="1" colspan="1">3d 1p 1r</td><td rowspan="1" colspan="1">1d 1p 1r</td><td rowspan="1" colspan="1">1d 2p 2r 3-3v</td><td rowspan="1" colspan="1">5p 5r 3-3v</td><td rowspan="1" colspan="1">2p 1r</td></tr></tbody></table></table-wrap><!--PageBreak--><!--PageBreak--></tp:treatment-sec><tp:treatment-sec sec-type="distribution" id="SECID0E6YAG"><title>Distribution.</title><p>Known only from the type locality (Fig. <xref ref-type="fig" rid="F8">8</xref>).</p></tp:treatment-sec><tp:treatment-sec><!--Section generated to contain objects referenced in tp:taxon-treatment.--><fig id="F8" position="float" orientation="portrait"><label>Figure 8.</label><caption><p>Localities of <italic><tp:taxon-name><tp:taxon-name-part taxon-name-part-type="genus">Pireneitega</tp:taxon-name-part></tp:taxon-name></italic> species from Tajikistan. <bold>1</bold> <italic><tp:taxon-name><tp:taxon-name-part taxon-name-part-type="genus">Pireneitega</tp:taxon-name-part> <tp:taxon-name-part taxon-name-part-type="species">zonsteini</tp:taxon-name-part></tp:taxon-name></italic> sp. n. <bold>2</bold> <italic><tp:taxon-name><tp:taxon-name-part taxon-name-part-type="genus">Pireneitega</tp:taxon-name-part> <tp:taxon-name-part taxon-name-part-type="species">muratovi</tp:taxon-name-part></tp:taxon-name></italic> sp. n. <bold>3</bold> <italic><tp:taxon-name><tp:taxon-name-part taxon-name-part-type="genus">Pireneitega</tp:taxon-name-part> <tp:taxon-name-part taxon-name-part-type="species">tyurai</tp:taxon-name-part></tp:taxon-name></italic> sp. n. <bold>4</bold> <italic><tp:taxon-name><tp:taxon-name-part taxon-name-part-type="genus">Pireneitega</tp:taxon-name-part> <tp:taxon-name-part taxon-name-part-type="species">ramitensis</tp:taxon-name-part></tp:taxon-name></italic> sp. n. <bold>5</bold> <italic><tp:taxon-name><tp:taxon-name-part taxon-name-part-type="genus">Pireneitega</tp:taxon-name-part> <tp:taxon-name-part taxon-name-part-type="species">kovblyuki</tp:taxon-name-part></tp:taxon-name></italic> sp. n. <bold>6</bold> <italic><tp:taxon-name><tp:taxon-name-part taxon-name-part-type="genus">Pireneitega</tp:taxon-name-part> <tp:taxon-name-part taxon-name-part-type="species">major</tp:taxon-name-part></tp:taxon-name></italic>.</p></caption><graphic xmlns:xlink="http://www.w3.org/1999/xlink" xlink:href="zookeys-635-089-g008.jpg" position="float" orientation="portrait" xlink:type="simple" id="oo_112158.jpg"/></fig><fig id="F7" position="float" orientation="portrait"><label>Figure 7.</label><caption><p>Epigyne of <italic><tp:taxon-name><tp:taxon-name-part taxon-name-part-type="genus">Pireneitega</tp:taxon-name-part> <tp:taxon-name-part taxon-name-part-type="species">major</tp:taxon-name-part></tp:taxon-name></italic>, lectotype. <bold>A</bold> Ventral <bold>B</bold> Dorsal.</p></caption><graphic xmlns:xlink="http://www.w3.org/1999/xlink" xlink:href="zookeys-635-089-g007.jpg" position="float" orientation="portrait" xlink:type="simple" id="oo_112157.jpg"/></fig></tp:treatment-sec><ref-list><ref id="B3"><mixed-citation xmlns:xlink="http://www.w3.org/1999/xlink" xlink:type="simple">
          <person-group><name name-style="western"><surname>Charitonov</surname><given-names>DE</given-names></name></person-group> (<year>1946</year>) <article-title>New forms of spiders of the USSR. Izvestiya Yestestvenno-Nauchnogo Instituta pri Molotovskom Gosudarstvennom Universitete imeni M.</article-title> <source>Gor’kogo</source> <volume>12</volume>: <fpage>19</fpage>–<lpage>32</lpage>. <comment>[In Russian]</comment></mixed-citation></ref><ref id="B21"><mixed-citation xmlns:xlink="http://www.w3.org/1999/xlink" xlink:type="simple">
          <person-group><name name-style="western"><surname>Zhu</surname><given-names>CD</given-names></name><name name-style="western"><surname>Wang</surname><given-names>JF</given-names></name></person-group> (<year>1994</year>) <article-title>Seven new species of the genus <italic><tp:taxon-name><tp:taxon-name-part taxon-name-part-type="genus">Coelotes</tp:taxon-name-part></tp:taxon-name></italic> from China (<tp:taxon-name><tp:taxon-name-part taxon-name-part-type="order">Araneae</tp:taxon-name-part></tp:taxon-name>: <tp:taxon-name><tp:taxon-name-part taxon-name-part-type="family">Agelenidae</tp:taxon-name-part></tp:taxon-name>).</article-title> <source>Acta Zootaxonomica Sinica</source> <volume>19</volume>: <fpage>37</fpage>–<lpage>45</lpage>.</mixed-citation></ref></ref-list></tp:taxon-treatment>
