# Supplementary material for: A survey of Pireneitega from Tajikistan (Agelenidae, Coelotinae)
Source: Zookeys. 2016 Nov 23;(635):89–107. doi: 10.3897/zookeys.635.10487 (PMC5126511; doi:10.3897/zookeys.635.10487)
Supplement: XML Treatment for Pireneitega tyurai [file zookeys.635.10487-treatment4.xml]

<!DOCTYPE tp:taxon-treatment
  PUBLIC "-//TaxonX//DTD Taxonomic Treatment Publishing DTD v0 20100105//EN" "tax-treatment-NSO.dtd">
<tp:taxon-treatment xmlns:tp="http://www.plazi.org/taxpub"><tp:treatment-meta><kwd-group><label>Taxon classification</label><kwd><named-content content-type="kingdom">Animalia</named-content></kwd><kwd><named-content content-type="order">Araneae</named-content></kwd><kwd><named-content content-type="family">Agelenidae</named-content></kwd></kwd-group><mixed-citation publication-type="journal"><person-group><name><surname>Zhang</surname><given-names>Xiaoqing</given-names></name><name><surname>Marusik</surname><given-names>Yuri M.</given-names></name></person-group><article-title>A survey of <italic><tp:taxon-name><tp:taxon-name-part taxon-name-part-type="genus">Pireneitega</tp:taxon-name-part></tp:taxon-name></italic> from Tajikistan (<tp:taxon-name><tp:taxon-name-part taxon-name-part-type="family">Agelenidae</tp:taxon-name-part></tp:taxon-name>, <tp:taxon-name><tp:taxon-name-part taxon-name-part-type="subfamily">Coelotinae</tp:taxon-name-part></tp:taxon-name>)</article-title><source>Zookeys</source><day>23</day><month>11</month><year>2016</year><volume>2016</volume><issue>635</issue><fpage>89</fpage><lpage>107</lpage><pub-id pub-id-type="doi">10.3897/zookeys.635.10487</pub-id></mixed-citation></tp:treatment-meta><tp:nomenclature><tp:taxon-name>
            <tp:taxon-name-part taxon-name-part-type="genus">Pireneitega</tp:taxon-name-part>
            <tp:taxon-name-part taxon-name-part-type="species">tyurai</tp:taxon-name-part>
            <object-id xmlns:xlink="http://www.w3.org/1999/xlink" content-type="zoobank" xlink:type="simple">http://zoobank.org/B14F37A9-6A33-446F-80AF-2C65472362D3</object-id>
          </tp:taxon-name><tp:taxon-status xmlns:xlink="http://www.w3.org/1999/xlink" xlink:type="simple">sp. n.</tp:taxon-status><xref ref-type="fig" rid="F4">Figs 4</xref><xref ref-type="fig" rid="F8">, 8</xref></tp:nomenclature><tp:treatment-sec sec-type="type material" id="SECID0EV1AG"><title>Type material.</title><p>Holotype ♀ (<named-content xmlns:xlink="http://www.w3.org/1999/xlink" content-type="dwc:institutional_code" xlink:type="simple">ZMMU</named-content>): Tajikstan: Khatlon Area, Khovaling Distr., Obimazar River, Sultan-Mazar, clay cliffs, <named-content xmlns:xlink="http://www.w3.org/1999/xlink" content-type="dwc:verbatimCoordinates" xlink:type="simple"><named-content content-type="geo-json" specific-use="{&#34;type&#34;:&#34;Point&#34;,&#34;coordinates&#34;:[70.066944,38.471944]}" id="NCID0EG2AG" xlink:type="simple">38°28'19"N, 70°04'01"E</named-content></named-content>, 1854 m, 27.04.2015 (Y.M. Marusik). Paratypes: 4♀ (<named-content xmlns:xlink="http://www.w3.org/1999/xlink" content-type="dwc:institutional_code" xlink:type="simple">IZCAS</named-content>), same data as holotype.</p></tp:treatment-sec><tp:treatment-sec sec-type="etymology" id="SECID0ET2AG"><title>Etymology.</title><p>The species is named after Sergei V. Tyura (Magadan, Russia) a friend of the junior author; noun (name) in genitive case.</p></tp:treatment-sec><tp:treatment-sec sec-type="diagnosis" id="SECID0EY2AG"><title>Diagnosis.</title><p>The female can be distinguished from all other <italic><tp:taxon-name><tp:taxon-name-part taxon-name-part-type="genus">Pireneitega</tp:taxon-name-part></tp:taxon-name></italic> species except <italic><tp:taxon-name><tp:taxon-name-part taxon-name-part-type="genus">Pireneitega</tp:taxon-name-part> <tp:taxon-name-part taxon-name-part-type="species">tianchiensis</tp:taxon-name-part></tp:taxon-name></italic> (<xref ref-type="bibr" rid="B14">Wang et al., 1990</xref>) by having short receptacles and copulatory ducts. It can be distinguished from <italic><tp:taxon-name><tp:taxon-name-part taxon-name-part-type="genus">Pireneitega</tp:taxon-name-part> <tp:taxon-name-part taxon-name-part-type="species">tianchiensis</tp:taxon-name-part></tp:taxon-name></italic> by the broad and long epigynal teeth, about 0.85 times as long as atrium (<italic>vs</italic> short and narrow epigynal teeth in <italic><tp:taxon-name><tp:taxon-name-part taxon-name-part-type="genus">Pireneitega</tp:taxon-name-part> <tp:taxon-name-part taxon-name-part-type="species">tianchiensis</tp:taxon-name-part></tp:taxon-name></italic>, about 0.5 times as long as atrium) (Fig. <xref ref-type="fig" rid="F4">4A–B</xref>; <xref ref-type="bibr" rid="B14">Wang et al. 1990</xref>: figs 84–85).</p><fig id="F4" position="float" orientation="portrait"><label>Figure 4.</label><caption><p>
          <italic><tp:taxon-name><tp:taxon-name-part taxon-name-part-type="genus">Pireneitega</tp:taxon-name-part> <tp:taxon-name-part taxon-name-part-type="species">tyurai</tp:taxon-name-part></tp:taxon-name></italic> sp. n., female holotype. <bold>A</bold> Epigyne, ventral <bold>B</bold> Vulva, dorsal <bold>C</bold> Habitus, dorsal <bold>D</bold> Habitus, dorsal <bold>E</bold> Habitus, ventral. Scale bars equal for <bold>C, D, E</bold>.</p></caption><graphic xmlns:xlink="http://www.w3.org/1999/xlink" xlink:href="zookeys-635-089-g004.jpg" position="float" orientation="portrait" xlink:type="simple" id="oo_112154.jpg"/></fig></tp:treatment-sec><tp:treatment-sec sec-type="description" id="SECID0EU5AG"><title>Description.</title><p>Male: unknown.</p><p>Female (holotype): Total length 5.15. Carapace 2.15 long, 1.75 wide. Abdomen 3.00 long, 2.00 wide. Eye sizes and interdistances: <abbrev xmlns:xlink="http://www.w3.org/1999/xlink" xlink:title="anterior median eye" id="ABBRID0E25AG" xlink:type="simple">AME</abbrev> 0.10, <abbrev xmlns:xlink="http://www.w3.org/1999/xlink" xlink:title="anterior lateral eye" id="ABBRID0E65AG" xlink:type="simple">ALE</abbrev> 0.13, <abbrev xmlns:xlink="http://www.w3.org/1999/xlink" xlink:title="posterior median eye" id="ABBRID0ED6AG" xlink:type="simple">PME</abbrev> 0.15, <abbrev xmlns:xlink="http://www.w3.org/1999/xlink" xlink:title="posterior lateral eye" id="ABBRID0EH6AG" xlink:type="simple">PLE</abbrev> 0.15; <abbrev xmlns:xlink="http://www.w3.org/1999/xlink" xlink:title="distance between AME and AME" id="ABBRID0EL6AG" xlink:type="simple">AME-AME</abbrev> 0.05, <abbrev xmlns:xlink="http://www.w3.org/1999/xlink" xlink:title="distance between AME and ALE" id="ABBRID0EP6AG" xlink:type="simple">AME-ALE</abbrev> 0.10, <abbrev xmlns:xlink="http://www.w3.org/1999/xlink" xlink:title="distance between PME and PME" id="ABBRID0ET6AG" xlink:type="simple">PME-PME</abbrev> 0.02, <abbrev xmlns:xlink="http://www.w3.org/1999/xlink" xlink:title="distance between PME and PLE" id="ABBRID0EX6AG" xlink:type="simple">PME-PLE</abbrev> 0.04. Leg measurements: I: 6.20 (1.90, 2.25, 1.25, 0.80); II: 5.10 (1.60, 1.75, 1.00, 0.75); III: 4.80 (1.50, 1.60, 1.00, 0.70); IV: 7.05 (2.05, 2.50, 1.50, 1.00). Carapace yellow, with black lateral margins. Abdomen blackish, with yellow herringbone pattern.</p><p>Epigyne as in Fig. <xref ref-type="fig" rid="F4">4A–B</xref>: epigynal teeth long (nearly as long as atrium); septum with weakly sclerotized tip, about 0.5 times as long as wide; atrium with weakly sclerotized posterior margin, about 0.7 times as long as wide, about 1.8 times longer than and 0.7 times as wide as septum; copulatory opening hidden; receptacles large, <italic>ca.</italic> 2 times longer than wide; copulatory ducts with two parts, terminal parts (<abbrev xmlns:xlink="http://www.w3.org/1999/xlink" xlink:title="terminal parts" id="ABBRID0EDABG" xlink:type="simple">Tp</abbrev>) not touching each other, about 0.5 length of receptacles, basal parts (<abbrev xmlns:xlink="http://www.w3.org/1999/xlink" xlink:title="basal parts" id="ABBRID0EHABG" xlink:type="simple">Bp</abbrev>) shorter than width of receptacle; hoods indistinct.</p><p>Spination</p><table-wrap id="T5" position="anchor" orientation="portrait"><caption><p>
                <tp:taxon-name><tp:taxon-name-part taxon-name-part-type="genus">Pireneitega</tp:taxon-name-part> <tp:taxon-name-part taxon-name-part-type="species">tyurai</tp:taxon-name-part></tp:taxon-name> sp. n. Spination</p></caption><table id="TID0EAMBG" rules="all"><tbody><tr><th rowspan="1" colspan="1"/><th rowspan="1" colspan="1">
                    <abbrev xmlns:xlink="http://www.w3.org/1999/xlink" xlink:title="femur" id="ABBRID0EJBBG" xlink:type="simple">Fe</abbrev>
                  </th><th rowspan="1" colspan="1">Pt</th><th rowspan="1" colspan="1">
                    <abbrev xmlns:xlink="http://www.w3.org/1999/xlink" xlink:title="tibia" id="ABBRID0EUBBG" xlink:type="simple">Ti</abbrev>
                  </th><th rowspan="1" colspan="1">
                    <abbrev xmlns:xlink="http://www.w3.org/1999/xlink" xlink:title="metatarsus" id="ABBRID0E3BBG" xlink:type="simple">Mt</abbrev>
                  </th><th rowspan="1" colspan="1">
                    <abbrev xmlns:xlink="http://www.w3.org/1999/xlink" xlink:title="tarsus" id="ABBRID0EECBG" xlink:type="simple">Ta</abbrev>
                  </th></tr><tr><td rowspan="1" colspan="1">I</td><td rowspan="1" colspan="1">3d 2p</td><td rowspan="1" colspan="1">–</td><td rowspan="1" colspan="1">3-3v</td><td rowspan="1" colspan="1">3-3v</td><td rowspan="1" colspan="1">–</td></tr><tr><td rowspan="1" colspan="1">II</td><td rowspan="1" colspan="1">3d 1p 1r</td><td rowspan="1" colspan="1">1p</td><td rowspan="1" colspan="1">2p 3-3v</td><td rowspan="1" colspan="1">1p 3-3v</td><td rowspan="1" colspan="1">–</td></tr><tr><td rowspan="1" colspan="1">III</td><td rowspan="1" colspan="1">3d 1p 1r</td><td rowspan="1" colspan="1">1p 1r</td><td rowspan="1" colspan="1">2p 2r 3-3v</td><td rowspan="1" colspan="1">5p 4r 3-3v</td><td rowspan="1" colspan="1">2p 1r</td></tr><tr><td rowspan="1" colspan="1">IV</td><td rowspan="1" colspan="1">2d 1p 1r</td><td rowspan="1" colspan="1">1p 1r</td><td rowspan="1" colspan="1">2p 2r 3-3v</td><td rowspan="1" colspan="1">5p 4r 3-3v</td><td rowspan="1" colspan="1">2p 1r</td></tr></tbody></table></table-wrap></tp:treatment-sec><tp:treatment-sec sec-type="distribution" id="SECID0EUEBG"><title>Distribution.</title><p>Known only from the type locality (Fig. <xref ref-type="fig" rid="F8">8</xref>).</p></tp:treatment-sec><tp:treatment-sec><!--Section generated to contain objects referenced in tp:taxon-treatment.--><fig id="F8" position="float" orientation="portrait"><label>Figure 8.</label><caption><p>Localities of <italic><tp:taxon-name><tp:taxon-name-part taxon-name-part-type="genus">Pireneitega</tp:taxon-name-part></tp:taxon-name></italic> species from Tajikistan. <bold>1</bold> <italic><tp:taxon-name><tp:taxon-name-part taxon-name-part-type="genus">Pireneitega</tp:taxon-name-part> <tp:taxon-name-part taxon-name-part-type="species">zonsteini</tp:taxon-name-part></tp:taxon-name></italic> sp. n. <bold>2</bold> <italic><tp:taxon-name><tp:taxon-name-part taxon-name-part-type="genus">Pireneitega</tp:taxon-name-part> <tp:taxon-name-part taxon-name-part-type="species">muratovi</tp:taxon-name-part></tp:taxon-name></italic> sp. n. <bold>3</bold> <italic><tp:taxon-name><tp:taxon-name-part taxon-name-part-type="genus">Pireneitega</tp:taxon-name-part> <tp:taxon-name-part taxon-name-part-type="species">tyurai</tp:taxon-name-part></tp:taxon-name></italic> sp. n. <bold>4</bold> <italic><tp:taxon-name><tp:taxon-name-part taxon-name-part-type="genus">Pireneitega</tp:taxon-name-part> <tp:taxon-name-part taxon-name-part-type="species">ramitensis</tp:taxon-name-part></tp:taxon-name></italic> sp. n. <bold>5</bold> <italic><tp:taxon-name><tp:taxon-name-part taxon-name-part-type="genus">Pireneitega</tp:taxon-name-part> <tp:taxon-name-part taxon-name-part-type="species">kovblyuki</tp:taxon-name-part></tp:taxon-name></italic> sp. n. <bold>6</bold> <italic><tp:taxon-name><tp:taxon-name-part taxon-name-part-type="genus">Pireneitega</tp:taxon-name-part> <tp:taxon-name-part taxon-name-part-type="species">major</tp:taxon-name-part></tp:taxon-name></italic>.</p></caption><graphic xmlns:xlink="http://www.w3.org/1999/xlink" xlink:href="zookeys-635-089-g008.jpg" position="float" orientation="portrait" xlink:type="simple" id="oo_112158.jpg"/></fig></tp:treatment-sec><ref-list><ref id="B14"><mixed-citation xmlns:xlink="http://www.w3.org/1999/xlink" xlink:type="simple">
          <person-group><name name-style="western"><surname>Wang</surname><given-names>JF</given-names></name><name name-style="western"><surname>Yin</surname><given-names>CM</given-names></name><name name-style="western"><surname>Peng</surname><given-names>XJ</given-names></name><name name-style="western"><surname>Xie</surname><given-names>LP</given-names></name></person-group> (<year>1990</year>) <article-title>New species of the spiders of the genus <italic><tp:taxon-name><tp:taxon-name-part taxon-name-part-type="genus">Coelotes</tp:taxon-name-part></tp:taxon-name></italic> from China (<tp:taxon-name><tp:taxon-name-part taxon-name-part-type="order">Araneae</tp:taxon-name-part></tp:taxon-name>: <tp:taxon-name><tp:taxon-name-part taxon-name-part-type="family">Agelenidae</tp:taxon-name-part></tp:taxon-name>).</article-title> <source>Spiders in China: One Hundred New and Newly Recorded Species of the Families <tp:taxon-name><tp:taxon-name-part taxon-name-part-type="family">Araneidae</tp:taxon-name-part></tp:taxon-name> and <tp:taxon-name><tp:taxon-name-part taxon-name-part-type="family">Agelenidae</tp:taxon-name-part></tp:taxon-name></source>. <publisher-name>Hunan Normal University Press</publisher-name>, <fpage>172</fpage>–<lpage>253</lpage>.</mixed-citation></ref></ref-list></tp:taxon-treatment>
