# Supplementary material for: A survey of Pireneitega from Tajikistan (Agelenidae, Coelotinae)
Source: Zookeys. 2016 Nov 23;(635):89–107. doi: 10.3897/zookeys.635.10487 (PMC5126511; doi:10.3897/zookeys.635.10487)
Supplement: XML Treatment for Pireneitega major [file zookeys.635.10487-treatment7.xml]

<!DOCTYPE tp:taxon-treatment
  PUBLIC "-//TaxonX//DTD Taxonomic Treatment Publishing DTD v0 20100105//EN" "tax-treatment-NSO.dtd">
<tp:taxon-treatment xmlns:tp="http://www.plazi.org/taxpub"><tp:treatment-meta><kwd-group><label>Taxon classification</label><kwd><named-content content-type="kingdom">Animalia</named-content></kwd><kwd><named-content content-type="order">Araneae</named-content></kwd><kwd><named-content content-type="family">Agelenidae</named-content></kwd></kwd-group><mixed-citation publication-type="journal"><person-group><name><surname>Zhang</surname><given-names>Xiaoqing</given-names></name><name><surname>Marusik</surname><given-names>Yuri M.</given-names></name></person-group><article-title>A survey of <italic><tp:taxon-name><tp:taxon-name-part taxon-name-part-type="genus">Pireneitega</tp:taxon-name-part></tp:taxon-name></italic> from Tajikistan (<tp:taxon-name><tp:taxon-name-part taxon-name-part-type="family">Agelenidae</tp:taxon-name-part></tp:taxon-name>, <tp:taxon-name><tp:taxon-name-part taxon-name-part-type="subfamily">Coelotinae</tp:taxon-name-part></tp:taxon-name>)</article-title><source>Zookeys</source><day>23</day><month>11</month><year>2016</year><volume>2016</volume><issue>635</issue><fpage>89</fpage><lpage>107</lpage><pub-id pub-id-type="doi">10.3897/zookeys.635.10487</pub-id></mixed-citation></tp:treatment-meta><tp:nomenclature><tp:taxon-name>
            <tp:taxon-name-part taxon-name-part-type="genus">Pireneitega</tp:taxon-name-part>
            <tp:taxon-name-part taxon-name-part-type="species">major</tp:taxon-name-part>
          </tp:taxon-name><tp:taxon-authority>(Kroneberg, 1875)</tp:taxon-authority><xref ref-type="fig" rid="F7">Figs 7</xref><xref ref-type="fig" rid="F8">, 8</xref><tp:nomenclature-citation-list><tp:nomenclature-citation><tp:taxon-name>
                <tp:taxon-name-part taxon-name-part-type="genus">Coelotes</tp:taxon-name-part> <tp:taxon-name-part taxon-name-part-type="species">major</tp:taxon-name-part></tp:taxon-name><comment>Kroneberg, 1875: 15, pl. 1, fig. 6 (♀); Charitonov, 1946: 20, fig. 5 (♀).</comment></tp:nomenclature-citation><tp:nomenclature-citation><tp:taxon-name>
                <tp:taxon-name-part taxon-name-part-type="genus">Paracoelotes</tp:taxon-name-part> <tp:taxon-name-part taxon-name-part-type="species">major</tp:taxon-name-part></tp:taxon-name><comment>: Ovtchinnikov, 1988: 142 (transferred from <tp:taxon-name><tp:taxon-name-part taxon-name-part-type="genus">Coelotes</tp:taxon-name-part></tp:taxon-name>).</comment></tp:nomenclature-citation><tp:nomenclature-citation><tp:taxon-name>
                <tp:taxon-name-part taxon-name-part-type="genus">Coelotes</tp:taxon-name-part> <tp:taxon-name-part taxon-name-part-type="species">major</tp:taxon-name-part></tp:taxon-name><comment>: <xref ref-type="bibr" rid="B12">Schenkel 1936</xref>: 284, fig. 97 (♀); Hu &amp; Wu 1989: 180, fig. 150.1‒2 (♀). Misidentification</comment></tp:nomenclature-citation><tp:nomenclature-citation><tp:taxon-name>
                <tp:taxon-name-part taxon-name-part-type="genus">Paracoelotes</tp:taxon-name-part> <tp:taxon-name-part taxon-name-part-type="species">major</tp:taxon-name-part></tp:taxon-name><comment>: <xref ref-type="bibr" rid="B13">Song et al. 1999</xref>: 389, fig. 229Q‒R (♀). Misidentification</comment></tp:nomenclature-citation></tp:nomenclature-citation-list></tp:nomenclature><tp:treatment-sec sec-type="material" id="SECID0EODAI"><title>Material examined.</title><p>Lectotype ♀ (<named-content xmlns:xlink="http://www.w3.org/1999/xlink" content-type="dwc:institutional_code" xlink:type="simple">ZMMU</named-content>) with label «<abbrev xmlns:xlink="http://www.w3.org/1999/xlink" xlink:title="tarsus" id="ABBRID0E3DAI" xlink:type="simple">Ta</abbrev> 3845 1♀ <named-content xmlns:xlink="http://www.w3.org/1999/xlink" content-type="dwc:institutional_code" xlink:type="simple">ZMMU</named-content> [Зоомузей МГУ]» «Lectotypus» 2/VI; Аyчи дагана [Auchi dagana] <italic><tp:taxon-name><tp:taxon-name-part taxon-name-part-type="genus">Coelotes</tp:taxon-name-part> <tp:taxon-name-part taxon-name-part-type="species">major</tp:taxon-name-part></tp:taxon-name></italic> Kroneberg, 1875», ca <named-content xmlns:xlink="http://www.w3.org/1999/xlink" content-type="dwc:verbatimCoordinates" xlink:type="simple"><named-content content-type="geo-json" specific-use="{&#34;type&#34;:&#34;Point&#34;,&#34;coordinates&#34;:[69.083333,39.583333]}" id="NCID0E3EAI" xlink:type="simple">39°35’N, 69°05’E</named-content></named-content>. Paralectotype: 1♀ (<named-content xmlns:xlink="http://www.w3.org/1999/xlink" content-type="dwc:institutional_code" xlink:type="simple">ZMMU</named-content>) with 2 labels «Ta1059, 1, <italic><tp:taxon-name><tp:taxon-name-part taxon-name-part-type="genus">Coelotes</tp:taxon-name-part> <tp:taxon-name-part taxon-name-part-type="species">major</tp:taxon-name-part></tp:taxon-name></italic>» «Туркестанская Учёная Экспедиция Имераторскаго Общества Любителей Естествознанiя. Федченко [Turkestan Scientific Expedition of the Emperor’s Society of Devotees of Natural Sciences. Fedchenko]» and «<italic><tp:taxon-name><tp:taxon-name-part taxon-name-part-type="genus">Coelotes</tp:taxon-name-part> <tp:taxon-name-part taxon-name-part-type="species">major</tp:taxon-name-part></tp:taxon-name></italic> n. sp. <abbrev xmlns:xlink="http://www.w3.org/1999/xlink" xlink:title="tarsus" id="ABBRID0E4FAI" xlink:type="simple">Ta</abbrev>, No.1059, Кокандское ханство, Федченко [Kokand Khanate, Fedchenko]».</p></tp:treatment-sec><tp:treatment-sec sec-type="comments" id="SECID0EBGAI"><title>Comments.</title><p>The figures of <italic><tp:taxon-name><tp:taxon-name-part taxon-name-part-type="genus">Pireneitega</tp:taxon-name-part> <tp:taxon-name-part taxon-name-part-type="species">major</tp:taxon-name-part></tp:taxon-name></italic> presented by <xref ref-type="bibr" rid="B12">Schenkel (1936)</xref>, <xref ref-type="bibr" rid="B5">Hu and Wu (1989)</xref>, and <xref ref-type="bibr" rid="B13">Song et al. (1999</xref>; copied from <xref ref-type="bibr" rid="B5">Hu and Wu 1989</xref>) are of a species other than <italic><tp:taxon-name><tp:taxon-name-part taxon-name-part-type="genus">Pireneitega</tp:taxon-name-part> <tp:taxon-name-part taxon-name-part-type="species">major</tp:taxon-name-part></tp:taxon-name></italic>, the identity of which is currently unknown. All records of this unknown species are from Xinjiang, China.</p></tp:treatment-sec><tp:treatment-sec sec-type="diagnosis" id="SECID0ELHAI"><title>Diagnosis.</title><p>This species is easily distinguished from other species of <italic><tp:taxon-name><tp:taxon-name-part taxon-name-part-type="genus">Pireneitega</tp:taxon-name-part></tp:taxon-name></italic> found in Tajikistan by its larger size (carapace length &gt;6 mm <italic>vs</italic> &lt;4.75) and having 5 spines on tarsus IV (<italic>vs</italic> other species with 0‒4). The epigyne of <italic><tp:taxon-name><tp:taxon-name-part taxon-name-part-type="genus">Pireneitega</tp:taxon-name-part> <tp:taxon-name-part taxon-name-part-type="species">major</tp:taxon-name-part></tp:taxon-name></italic> is most similar to that of <italic><tp:taxon-name><tp:taxon-name-part taxon-name-part-type="genus">Pireneitega</tp:taxon-name-part> <tp:taxon-name-part taxon-name-part-type="species">muratovi</tp:taxon-name-part></tp:taxon-name></italic> sp. n. and <italic><tp:taxon-name><tp:taxon-name-part taxon-name-part-type="genus">Pireneitega</tp:taxon-name-part> <tp:taxon-name-part taxon-name-part-type="species">ramitensis</tp:taxon-name-part></tp:taxon-name></italic> sp. n. It can be distinguished from <italic><tp:taxon-name><tp:taxon-name-part taxon-name-part-type="genus">Pireneitega</tp:taxon-name-part> <tp:taxon-name-part taxon-name-part-type="species">muratovi</tp:taxon-name-part></tp:taxon-name></italic> sp. n. by its shorter receptacles with length/width ratio of 2.3 (<italic>vs</italic> 2.6 in <italic><tp:taxon-name><tp:taxon-name-part taxon-name-part-type="genus">Pireneitega</tp:taxon-name-part> <tp:taxon-name-part taxon-name-part-type="species">muratovi</tp:taxon-name-part></tp:taxon-name></italic>), shape of copulatory ducts, and shorter teeth (cf. Figs <xref ref-type="fig" rid="F3">3A–B</xref> and <xref ref-type="fig" rid="F7">7A–B</xref>). <italic><tp:taxon-name><tp:taxon-name-part taxon-name-part-type="genus">Pireneitega</tp:taxon-name-part> <tp:taxon-name-part taxon-name-part-type="species">major</tp:taxon-name-part></tp:taxon-name></italic> can be separated from <italic><tp:taxon-name><tp:taxon-name-part taxon-name-part-type="genus">Pireneitega</tp:taxon-name-part> <tp:taxon-name-part taxon-name-part-type="species">ramitensis</tp:taxon-name-part></tp:taxon-name></italic> sp. n by its wider epigynal atrium and shorter, wider receptacles as well as by its shorter and wider copulatory ducts (cf. Figs <xref ref-type="fig" rid="F5">5A–B</xref> and <xref ref-type="fig" rid="F7">7A–B</xref>).</p><fig id="F7" position="float" orientation="portrait"><label>Figure 7.</label><caption><p>Epigyne of <italic><tp:taxon-name><tp:taxon-name-part taxon-name-part-type="genus">Pireneitega</tp:taxon-name-part> <tp:taxon-name-part taxon-name-part-type="species">major</tp:taxon-name-part></tp:taxon-name></italic>, lectotype. <bold>A</bold> Ventral <bold>B</bold> Dorsal.</p></caption><graphic xmlns:xlink="http://www.w3.org/1999/xlink" xlink:href="zookeys-635-089-g007.jpg" position="float" orientation="portrait" xlink:type="simple" id="oo_112157.jpg"/></fig></tp:treatment-sec><tp:treatment-sec sec-type="description" id="SECID0EPLAI"><title>Description.</title><p>Male: unknown.</p><p>Female: Lectotype. Total length 16.7. Carapace 7.0 long, 5.0 wide, fovea 1.25 long. Leg measurements: I:19.75 (5.5, 2.5, 4.6, 4.65, 2.5); II: 18.6 (5.1, 2.5, 4.0, 4.5, 2.5); III: 17.2 (4.75, 2.2, 3.55, 4.6, 2.1); IV: 21.85 (5.75, 2.3, 5.0, 6.25, 2.55).</p><p>Spination</p><table-wrap id="T2" position="anchor" orientation="portrait"><caption><p>
                <tp:taxon-name><tp:taxon-name-part taxon-name-part-type="genus">Pireneitega</tp:taxon-name-part> <tp:taxon-name-part taxon-name-part-type="species">major</tp:taxon-name-part></tp:taxon-name> (Kroneberg, 1875) Spination</p></caption><table id="TID0E43AG" rules="all"><tbody><tr><th rowspan="1" colspan="1"/><th rowspan="1" colspan="1">
                    <abbrev xmlns:xlink="http://www.w3.org/1999/xlink" xlink:title="femur" id="ABBRID0ETMAI" xlink:type="simple">Fe</abbrev>
                  </th><th rowspan="1" colspan="1">Pt</th><th rowspan="1" colspan="1">
                    <abbrev xmlns:xlink="http://www.w3.org/1999/xlink" xlink:title="tibia" id="ABBRID0E5MAI" xlink:type="simple">Ti</abbrev>
                  </th><th rowspan="1" colspan="1">
                    <abbrev xmlns:xlink="http://www.w3.org/1999/xlink" xlink:title="metatarsus" id="ABBRID0EGNAI" xlink:type="simple">Mt</abbrev>
                  </th><th rowspan="1" colspan="1">
                    <abbrev xmlns:xlink="http://www.w3.org/1999/xlink" xlink:title="tarsus" id="ABBRID0EONAI" xlink:type="simple">Ta</abbrev>
                  </th></tr><tr><td rowspan="1" colspan="1">I</td><td rowspan="1" colspan="1">3d 2p 2r</td><td rowspan="1" colspan="1">–</td><td rowspan="1" colspan="1">3-3v</td><td rowspan="1" colspan="1">3-3v 1vm</td><td rowspan="1" colspan="1">–</td></tr><tr><td rowspan="1" colspan="1">II</td><td rowspan="1" colspan="1">3d 3p 2r</td><td rowspan="1" colspan="1">–</td><td rowspan="1" colspan="1">2p 3-3v</td><td rowspan="1" colspan="1">1p 3-3v</td><td rowspan="1" colspan="1">–</td></tr><tr><td rowspan="1" colspan="1">III</td><td rowspan="1" colspan="1">3d 3p 2r</td><td rowspan="1" colspan="1">1p 1(0)r</td><td rowspan="1" colspan="1">2p 2r 3-3v</td><td rowspan="1" colspan="1">5p 4r 3-3v</td><td rowspan="1" colspan="1">2p 1-1v</td></tr><tr><td rowspan="1" colspan="1">IV</td><td rowspan="1" colspan="1">3d 2p 1r</td><td rowspan="1" colspan="1">1p 1r</td><td rowspan="1" colspan="1">2p 2r 3-3v</td><td rowspan="1" colspan="1">5p 4r 3-3v</td><td rowspan="1" colspan="1">2p 3r</td></tr></tbody></table></table-wrap><!--PageBreak--><p>Paralectotype ♀. Total length: 11.0. Carapace 6.0 long, 4.0 wide. Epigyne 0.51 wide.</p><p>Epigyne as in Fig. <xref ref-type="fig" rid="F7">7</xref>: epigynal teeth pale, hyaline, long and thin; septum with weakly sclerotized tip, about 0.4 times as long as wide, subtriangular; atrium as long as wide; receptacles large, about 2.5 times longer than wide; receptacle bases separated by <italic>ca.</italic> 2 diameters; copulatory ducts with 2 parts, basal part as long as receptacle, terminal part somewhat shorter receptacle.</p></tp:treatment-sec><tp:treatment-sec sec-type="comments" id="SECID0EIQAI"><title>Comments.</title><p>Known from the type series females only. Exact locality is known for the lectotype only: Auchi lies on the northern macroslope of the Turkestan <abbrev xmlns:xlink="http://www.w3.org/1999/xlink" xlink:title="metatarsus" id="ABBRID0EOQAI" xlink:type="simple">Mt</abbrev> Range (Fig. <xref ref-type="fig" rid="F8">8</xref>).</p><fig id="F8" position="float" orientation="portrait"><label>Figure 8.</label><caption><p>Localities of <italic><tp:taxon-name><tp:taxon-name-part taxon-name-part-type="genus">Pireneitega</tp:taxon-name-part></tp:taxon-name></italic> species from Tajikistan. <bold>1</bold> <italic><tp:taxon-name><tp:taxon-name-part taxon-name-part-type="genus">Pireneitega</tp:taxon-name-part> <tp:taxon-name-part taxon-name-part-type="species">zonsteini</tp:taxon-name-part></tp:taxon-name></italic> sp. n. <bold>2</bold> <italic><tp:taxon-name><tp:taxon-name-part taxon-name-part-type="genus">Pireneitega</tp:taxon-name-part> <tp:taxon-name-part taxon-name-part-type="species">muratovi</tp:taxon-name-part></tp:taxon-name></italic> sp. n. <bold>3</bold> <italic><tp:taxon-name><tp:taxon-name-part taxon-name-part-type="genus">Pireneitega</tp:taxon-name-part> <tp:taxon-name-part taxon-name-part-type="species">tyurai</tp:taxon-name-part></tp:taxon-name></italic> sp. n. <bold>4</bold> <italic><tp:taxon-name><tp:taxon-name-part taxon-name-part-type="genus">Pireneitega</tp:taxon-name-part> <tp:taxon-name-part taxon-name-part-type="species">ramitensis</tp:taxon-name-part></tp:taxon-name></italic> sp. n. <bold>5</bold> <italic><tp:taxon-name><tp:taxon-name-part taxon-name-part-type="genus">Pireneitega</tp:taxon-name-part> <tp:taxon-name-part taxon-name-part-type="species">kovblyuki</tp:taxon-name-part></tp:taxon-name></italic> sp. n. <bold>6</bold> <italic><tp:taxon-name><tp:taxon-name-part taxon-name-part-type="genus">Pireneitega</tp:taxon-name-part> <tp:taxon-name-part taxon-name-part-type="species">major</tp:taxon-name-part></tp:taxon-name></italic>.</p></caption><graphic xmlns:xlink="http://www.w3.org/1999/xlink" xlink:href="zookeys-635-089-g008.jpg" position="float" orientation="portrait" xlink:type="simple" id="oo_112158.jpg"/></fig></tp:treatment-sec><tp:treatment-sec><!--Section generated to contain objects referenced in tp:taxon-treatment.--><fig id="F3" position="float" orientation="portrait"><label>Figure 3.</label><caption><p>
          <italic><tp:taxon-name><tp:taxon-name-part taxon-name-part-type="genus">Pireneitega</tp:taxon-name-part> <tp:taxon-name-part taxon-name-part-type="species">muratovi</tp:taxon-name-part></tp:taxon-name></italic> sp. n., female holotype. <bold>A</bold> Epigyne, ventral <bold>B</bold> Vulva, dorsal <bold>C</bold> Habitus, dorsal <bold>D</bold> Habitus, dorsal <bold>E</bold> Habitus, ventral view. Scale bars equal for <bold>C, D, E</bold>.</p></caption><graphic xmlns:xlink="http://www.w3.org/1999/xlink" xlink:href="zookeys-635-089-g003.jpg" position="float" orientation="portrait" xlink:type="simple" id="oo_112153.jpg"/></fig><fig id="F5" position="float" orientation="portrait"><label>Figure 5.</label><caption><p>
          <italic><tp:taxon-name><tp:taxon-name-part taxon-name-part-type="genus">Pireneitega</tp:taxon-name-part> <tp:taxon-name-part taxon-name-part-type="species">ramitensis</tp:taxon-name-part></tp:taxon-name></italic> sp. n., female holotype. <bold>A</bold> Epigyne, ventral <bold>B</bold> Vulva, dorsal <bold>C</bold> Habitus, dorsal <bold>D</bold> Habitus, ventral <bold>E</bold> Habitus, ventral. Scale bars equal for <bold>C, D, E</bold>.</p></caption><graphic xmlns:xlink="http://www.w3.org/1999/xlink" xlink:href="zookeys-635-089-g005.jpg" position="float" orientation="portrait" xlink:type="simple" id="oo_112155.jpg"/></fig></tp:treatment-sec><ref-list><ref id="B12"><mixed-citation xmlns:xlink="http://www.w3.org/1999/xlink" xlink:type="simple">
          <person-group><name name-style="western"><surname>Schenkel</surname><given-names>E</given-names></name></person-group> (<year>1936</year>) <article-title>Schwedisch-chinesische wissenschaftliche Expedition nach den norwestlichen Province Chinas.</article-title> <source>Arkiv för Zoologi</source> <volume>29</volume>(<issue>A1</issue>): <fpage>1</fpage>–<lpage>314</lpage>.</mixed-citation></ref><ref id="B13"><mixed-citation xmlns:xlink="http://www.w3.org/1999/xlink" xlink:type="simple">
          <person-group><name name-style="western"><surname>Song</surname><given-names>DX</given-names></name><name name-style="western"><surname>Zhu</surname><given-names>MS</given-names></name><name name-style="western"><surname>Chen</surname><given-names>J</given-names></name></person-group> (<year>1999</year>) <source>The Spiders of China.</source> <publisher-name>Hebei University of Science and Techology Publishing House</publisher-name>, <publisher-loc>Shijiazhuang</publisher-loc>, <size units="page">640 pp</size>.</mixed-citation></ref><ref id="B5"><mixed-citation xmlns:xlink="http://www.w3.org/1999/xlink" xlink:type="simple">
          <person-group><name name-style="western"><surname>Hu</surname><given-names>JL</given-names></name><name name-style="western"><surname>Wu</surname><given-names>WG</given-names></name></person-group> (<year>1989</year>) <source>Spider from agricultural regions of Xinjiang Uygur Autonomous Region, China.</source> <publisher-name>Shandong University Publishing House</publisher-name>, <publisher-loc>Jinan</publisher-loc>, <size units="page">435 pp</size>.</mixed-citation></ref></ref-list></tp:taxon-treatment>
